# Supplementary material for: Bat sarbecovirus WIV1-CoV bears an adaptive mutation that alters spike dynamics and enhances ACE2 binding
Source: PLoS Pathog. 2025 Oct 16;21(10):e1013123. doi: 10.1371/journal.ppat.1013123 (PMC12588501; doi:10.1371/journal.ppat.1013123)
Supplement: S1 File — Analysis of a non-redundant dataset of 232,303 amino acid sequences representing the sequence space of the spike protein in 5,944,141 sarbecoviruses to identify the residue identities at position 623 (sequence numbering corresponding to Rs3367-CoV). (XLSX) [file ppat.1013123.s011.xlsx]

## Sheet: Readme
Description	List of sarbecoviruses with Histidine at position 623
	A total of 5,944,141 sarbecoviruses were considered in this analysis

## Sheet: Sheet1
Genome name	BV-BRC genome ID	BV-BRC protein ID	GeneBank ID	Isolation country	Host	Collection year	Completion date
Severe acute respiratory syndrome coronavirus 2	2697049.6538978	fig|2697049.6538978.CDS.2	OX290661	UK	Homo sapiens	2022	2022-08-27
Severe acute respiratory syndrome coronavirus 2 SARS-CoV-2/human/USA/RI-CDC-LC0762814/2022	2697049.6031498	fig|2697049.6031498.CDS.3	OP016736	USA	Homo sapiens	2022	2022-07-19
Severe acute respiratory syndrome coronavirus 2 SARS-CoV-2/human/USA/FL-CDC-QDX43991404/2022	2697049.6867135	fig|2697049.6867135.CDS.3	OP996281	USA	Homo sapiens	2022	2022-12-12
Severe acute respiratory syndrome coronavirus 2 SARS-CoV-2/human/USA/CA-CDC-STM-WFM2Q7M8H/2022	2697049.6903111	fig|2697049.6903111.CDS.3	OQ074299	USA	Homo sapiens	2022	2022-12-19
Severe acute respiratory syndrome coronavirus 2	2697049.705796	fig|2697049.7057960.CDS.3	OX416144	UK	Homo sapiens	2021	2021-05-01
Severe acute respiratory syndrome coronavirus 2	2697049.9073592	fig|2697049.9073592.CDS.5	OZ011317	UK	Homo sapiens	2024	2024-02-07
Bat SARS-like coronavirus WIV1	1415852.9	fig|1415852.9.CDS.1	KC881007	China	Rhinolophus sinicus	2012	2013-11-22
Bat SARS-like coronavirus WIV1	1415852.10	fig|1415852.10.CDS.3	KF367457	China	Rhinolophus sinicus	2012	2013-11-06
Severe acute respiratory syndrome coronavirus 2	2697049.4079603	fig|2697049.4079603.CDS.3	OV866619	UK	Homo sapiens	2022	2022-02-13
Severe acute respiratory syndrome coronavirus 2	2697049.4699451	fig|2697049.4699451.CDS.2	OW070820	UK	Homo sapiens	2022	2022-03-21
Severe acute respiratory syndrome coronavirus 2	2697049.4096447	fig|2697049.4096447.CDS.3	OV870847	UK	Homo sapiens	2022	2022-02-13
Severe acute respiratory syndrome coronavirus 2	2697049.4475457	fig|2697049.4475457.CDS.3	OV732579	UK	Homo sapiens	2022	2022-01-26
Severe acute respiratory syndrome coronavirus 2 SARS-CoV-2/human/USA/CO-CDC-MMB14463548/2022	2697049.4559828	fig|2697049.4559828.CDS.3	OM996839	USA	Homo sapiens	2022	2022-03-16
Severe acute respiratory syndrome coronavirus 2	2697049.4806373	fig|2697049.4806373.CDS.3	OW171740	UK	Homo sapiens	2022	2022-03-27
Severe acute respiratory syndrome coronavirus	2697049.5856418	fig|2697049.5856418.CDS.2	OW277732	UK	Homo sapiens	2022	2022-04-01
Severe acute respiratory syndrome coronavirus 2	2697049.4827883	fig|2697049.4827883.CDS.3	OW201166	UK	Homo sapiens	2022	2022-03-27
Severe acute respiratory syndrome coronavirus 2 SARS-CoV-2/human/England/QEUH-9B7500/2020	2697049.279772	fig|2697049.279772.CDS.3	NaN	UK	Homo sapiens	2020	NaN
