# Supplementary material for: Bat sarbecovirus WIV1-CoV bears an adaptive mutation that alters spike dynamics and enhances ACE2 binding
Source: PLoS Pathog. 2025 Oct 16;21(10):e1013123. doi: 10.1371/journal.ppat.1013123 (PMC12588501; doi:10.1371/journal.ppat.1013123)
Supplement: S2 File — Nucleotide sequence cloned into a VSV genome vector to generate rVSV-Rs3367-CoV and used as a reference for aligning long-read sequences (see S3 File below). (FASTA) [file ppat.1013123.s012.fasta]

>Rs3367
ATGAAGCTGTTGGTACTGGTGTTCGCTACCTTGGTCAGTTCCTACACCATCGAAAAGTGTTTGGACTTTGACGATCGGACACCACCCGCCAACACCCAGTTTCTGAGCAGTCACCGAGGCGTGTACTACCCTGATGACATTTTTCGAAGTAATGTCCTTCACCTTGTGCAGGACCACTTTCTCCCATTTGACTCCAACGTAACAAGGTTCATTACTTTTGGACTGAACTTCGATAATCCTATCATCCCTTTCAAGGACGGTATCTACTTTGCTGCCACCGAAAAGAGTAATGTCATCCGCGGGTGGGTGTTCGGTTCCACCATGAACAACAAATCCCAGAGTGTGATTATTATGAATAATAGCACTAACCTGGTCATCAGAGCATGCAACTTCGAACTTTGTGATAACCCATTTTTTGTCGTGTTGAAATCTAATAATACTCAGATTCCCTCATACATCTTCAACAACGCTTTCAATTGTACTTTCGAATATGTGTCTAAAGACTTCAACCTGGATCTTGGCGAAAAGCCCGGAAATTTTAAAGACCTCCGCGAGTTCGTCTTCCGAAACAAAGACGGCTTTCTGCACGTGTACTCTGGCTATCAGCCAATCTCAGCTGCAAGCGGTCTGCCAACCGGCTTTAATGCTCTCAAGCCAATTTTTAAGCTGCCTCTGGGGATCAACATCACCAATTTCCGCACTCTGCTTACAGCATTCCCACCTAGGCCCGATTACTGGGGAACCTCTGCCGCCGCTTACTTTGTCGGGTATCTTAAGCCAACCACATTTATGCTTAAGTATGATGAAAATGGAACAATCACTGATGCCGTGGATTGTTCACAGAATCCACTGGCTGAGCTGAAGTGCAGCGTGAAGAGCTTTGAGATAGACAAAGGGATTTACCAGACTTCCAACTTCCGGGTTGCTCCTAGCAAGGAGGTTGTTCGCTTCCCAAATATCACCAACCTCTGCCCATTTGGAGAAGTCTTTAACGCCACCACTTTTCCTTCCGTATACGCCTGGGAGAGGAAGCGCATTTCAAACTGTGTTGCCGACTACTCTGTGCTTTATAATTCAACATCTTTCTCCACCTTCAAATGTTACGGAGTTTCCGCTACCAAGCTTAATGACCTGTGCTTCAGCAATGTGTATGCAGATTCTTTTGTAGTTAAAGGCGACGATGTACGGCAGATCGCACCTGGCCAAACCGGTGTCATTGCCGATTACAACTATAAGCTTCCCGATGATTTCACAGGCTGCGTGCTGGCCTGGAATACACGGAATATTGACGCTACGCAGACAGGTAATTATAACTACAAATACCGCAGTCTGCGGCACGGGAAGTTGAGGCCCTTTGAAAGGGACATCTCCAATGTCCCCTTCAGCCCAGATGGCAAACCCTGTACCCCACCTGCATTTAACTGTTATTGGCCATTGAATGATTACGGATTCTACATTACCAATGGTATAGGCTACCAACCTTACCGGGTAGTCGTTCTGTCTTTTGAACTGCTGAATGCCCCAGCTACAGTCTGTGGGCCCAAGCTGTCAACGGATCTGATCAAAAACCAATGCGTGAATTTTAACTTCAATGGCCTTACTGGGACCGGCGTGCTCACTCCCAGTTCTAAGCGCTTCCAGCCATTCCAGCAATTTGGTCGAGACGTGAGCGACTTTACTGACAGTGTACGCGACCCCAAAACATCTGAGATCCTGGACATATCCCCTTGTAGCTTTGGCGGTGTGTCCGTCATAACTCCAGGAACAAACACAAGTTCCGAGGTCGCAGTACTGTATCAAGATGTTAACTGCACTGATGTGCCAGTTGCAATCCACGCTGACCAGCTTACGCCTTCTTGGCGGGTCTACTCAACAGGGAACAACGTGTTTCAGACACAGGCCGGATGCTTGATTGGGGCAGAGCATGTGGATACATCCTATGAATGTGATATTCCCATTGGCGCAGGAATCTGTGCCTCATACCATACAGTGAGCTCCCTGCGGTCTACGAGTCAAAAGTCTATTGTGGCATATACCATGTCTCTGGGAGCTGACTCATCTATCGCCTACAGTAACAATACAATTGCCATTCCCACAAACTTTTCCATCTCAATTACAACAGAAGTTATGCCCGTGTCTATGGCTAAGACCTCAGTCGACTGCAATATGTATATCTGTGGGGATTCCACAGAGTGTGCTAATCTGTTGCTTCAGTACGGATCATTTTGTACTCAACTGAATAGAGCTCTGAGTGGCATAGCTGTGGAGCAGGACCGGAATACCAGGGAAGTCTTTGCTCAAGTGAAGCAAATGTATAAGACCCCCACACTGAAAGACTTCGGCGGATTCAATTTCAGTCAGATTCTGCCAGATCCCCTGAAGCCTACCAAACGGAGCTTCATCGAGGACCTGCTTTTTAATAAAGTCACGCTCGCCGACGCTGGCTTCATGAAGCAGTATGGCGAATGTCTTGGAGATATCAACGCCAGAGATCTCATTTGCGCCCAAAAGTTTAATGGCCTGACAGTGCTTCCACCTTTGCTGACAGATGACATGATCGCCGCCTACACCGCCGCCCTGGTATCAGGTACAGCAACAGCCGGGTGGACTTTTGGCGCCGGCGCCGCACTTCAGATCCCATTCGCAATGCAGATGGCCTACAGGTTTAATGGCATCGGGGTGACTCAAAATGTTTTGTATGAAAATCAGAAGCAGATTGCAAACCAGTTCAATAAGGCAATCTCCCAGATCCAGGAATCATTGACGACAACCAGTACGGCCCTGGGCAAATTGCAAGATGTGGTAAACCAAAACGCCCAAGCACTGAATACACTGGTGAAACAACTCTCTAGTAACTTCGGTGCCATTTCTAGCGTCCTTAATGACATTCTTTCCAGATTGGATAAGGTGGAAGCAGAAGTGCAGATCGACCGACTCATTACCGGCAGACTCCAAAGTCTGCAGACTTACGTAACCCAACAGTTGATCCGCGCAGCTGAAATTCGGGCATCAGCTAATCTGGCAGCTACCAAGATGTCCGAGTGCGTACTGGGCCAGTCTAAAAGGGTCGATTTCTGTGGGAAGGGGTATCACTTGATGAGCTTTCCTCAGGCAGCCCCTCATGGCGTCGTGTTCCTGCATGTGACGTACGTTCCTAGTCAGGAAAGAAACTTTACTACAGCTCCAGCAATATGTCACGAGGGGAAGGCTTATTTCCCAAGGGAGGGCGTGTTTGTGTTCAATGGGACTTCTTGGTTCATTACACAGAGAAACTTTTTCAGTCCCCAGATCATAACTACAGATAACACCTTCGTGAGCGGAAGTTGTGACGTTGTTATCGGAATTATAAACAACACCGTCTATGACCCACTGCAACCCGAACTGGACAGCTTTAAGGAGGAGCTCGATAAGTATTTTAAGAATCACACCAGCCCTGATGTGGACCTCGGGGACATCTCAGGGATAAATGCCAGCGTCGTGAACATACAGAAGGAGATAAACAGACTGAATGAGGTGGCCAAGAATTTGAATGAAAGTCTCATCGACCTGCAAGAACTCGGAAAATACGAGCAGTATATCAAGTGGCCTTGGTATGTCTGGTTGGGTTTTATTGCCGGTCTCATCGCCATAGTCATGGTAACTATCCTTTTGTGTTGCATGACTTCATGCTGCAGTTGCCTCAAGGGTGCTTGCTCTTGTGGCTCCTGA
