# Supplementary material for: Bat sarbecovirus WIV1-CoV bears an adaptive mutation that alters spike dynamics and enhances ACE2 binding
Source: PLoS Pathog. 2025 Oct 16;21(10):e1013123. doi: 10.1371/journal.ppat.1013123 (PMC12588501; doi:10.1371/journal.ppat.1013123)
Supplement: S3 File — Analysis of spike sequences derived from long-read sequencing of cDNA isolated from viral populations generated by the plasmid-based rVSV rescue of rVSV-Rs3367-CoV. See Materials and Methods for the analysis workflow. Variant calls are reported in VCF format and were filtered for a quality score (QUAL) ≽ 50. Data from two biological replicates are shown. (XLSX) [file ppat.1013123.s013.xlsx]

## Sheet: Sheet1
Biological replicate 1
#CHROM	POS	REF	ALT	CODON_POS	CODON_REF	CODON_ALT	AA_REF	AA_ALT	QUAL	INFO	GT:PL:AD	VAF (%)
Rs3367	1750	G	A	584	GTC	ATC	V	I	222.378	DP=3538;VDB=1.4013e-45;SGB=-0.693147;RPBZ=-0.154536;MQBZ=0;MQSBZ=0;BQBZ=10.9007;SCBZ=0.920157;MQ0F=0;AC=1;AN=2;DP4=325,1355,358,1500;MQ=60	0/1:255,0,255:1680,1835	52.2048
Rs3367	2837	T	G	946	GTG	GGG	V	G	150.255	DP=4166;VDB=5.70135e-13;SGB=-0.693147;RPBZ=-1.03534;MQBZ=-0.0246816;MQSBZ=0.0147667;BQBZ=-11.7372;SCBZ=1.16817;MQ0F=0;AC=1;AN=2;DP4=798,2501,257,610;MQ=59	0/1:185,0,255:3299,832	20.1404
Biological replicate 2
#CHROM	POS	REF	ALT	CODON_POS	CODON_REF	CODON_ALT	AA_REF	AA_ALT	QUAL	INFO	GT:PL:AD	VAF (%)
Rs3367	1516	A	G	506	AAT	GAT	N	D	93.1421	DP=683;VDB=1.33964e-42;SGB=-0.693147;RPBZ=0.925037;MQBZ=0;MQSBZ=0;BQBZ=0.237009;SCBZ=0.652746;MQ0F=0;AC=1;AN=2;DP4=270,289,64,60;MQ=60	0/1:128,0,255:559,124	18.1552
Rs3367	2507	A	C	836	CAA	CCA	Q	P	222.066	DP=706;VDB=7.50569e-34;SGB=-0.693147;RPBZ=0.722346;MQBZ=0;MQSBZ=0;BQBZ=-5.46106;SCBZ=-2.34113;MQ0F=0;AC=1;AN=2;DP4=129,108,230,239;MQ=60	0/1:255,0,255:237,462	66.0944
Rs3367	2827	A	C	943	AAT	CAT	N	H	222.277	DP=861;VDB=0.0449794;SGB=-0.693147;RPBZ=-0.704801;MQBZ=0;MQSBZ=0;BQBZ=2.15729;SCBZ=-0.495313;MQ0F=0;AC=1;AN=2;DP4=169,189,239,264;MQ=60	0/1:255,0,255:358,493	57.9318
VAF = Variant allele frequency (%) derived from the AD field
